# Supplementary material for: Design and Synthesis of a Novel ICT Bichromophoric pH Sensing System Based on 1,8-Naphthalimide Fluorophores as a Two-Input Logic Gate and Its Antibacterial Evaluation
Source: Molecules. 2023 Apr 21;28(8):3631. doi: 10.3390/molecules28083631 (PMC10145821; doi:10.3390/molecules28083631)
Supplement: Supplementary file 1 [file molecules-28-03631-s001.zip]

Archive with 1 entries (1 files):
- molecules-2331767-supplementary.pdf
